# Supplementary material for: Phytogalactolipid dLGG Inhibits Mouse Melanoma Brain Metastasis through Regulating Oxylipin Activity and Re-Programming Macrophage Polarity in the Tumor Microenvironment
Source: Cancers (Basel). 2021 Aug 16;13(16):4120. doi: 10.3390/cancers13164120 (PMC8391228; doi:10.3390/cancers13164120)
Supplement: Supplementary file 1 [file cancers-13-04120-s001.zip]

Archive with 1 entries (1 files):
- cancers-1313688-supplementary.pdf
